# Supplementary material for: Calorie restriction does not influence oocyte quality in oocytes from POLG mitochondrial mutator mice
Source: PLoS One. 2018 Sep 21;13(9):e0204373. doi: 10.1371/journal.pone.0204373 (PMC6150528; doi:10.1371/journal.pone.0204373)
Supplement: S1 File — (XLSX) [file pone.0204373.s001.xlsx]

## Sheet: Fig 1
POLG
3 month weight
16.8	17	18.4	16.5	17.3	14.8	15	15.6	19.5	14.1	16.5	19.2	17	19.3	20.8	19.8	20.7	16	18.8	23.9
Weekly intervals weight
POLG
13 weeks	16.8	19.7	17.8	19.7	20.8	19.9	20.7	16.2	19.8
14 weeks	17.3	20	18.2	19.9	20.7	19.8	20.8	17.3	18.3	22.2
15 weeks	17.9	21.3	19.3	20.6	21.5	20.5	21.2	17.5	19.2	21.1
16 weeks	17.8	20.9	18.8	21.1	22.9	21	21.6	16.8	20.1	21.1
17 weeks	18	20.7	21.7	21.2	21.9	17.1	19.3	20.7		21.2
18 weeks	18.6	20.2	21.6	20.7	21.4	17.1	20	21.1
19 weeks	19	20.6	21.4	20.4	21.5	17.4	20.1	21.2
20 weeks	19.5	21.3	22.6	21.2	22.6	16.9	20.1	21.6
21 weeks	20.4	21.2	22.4	20.7	22.1	17	18.8	23
22 weeks	18.9	22.2	21.1	22.2	17	19.4	22.3
23 weeks	18.7	22.5	21.1	23	17.1	20.4	22.6
24 weeks	19.9	22.4	22	23	17.3	20.1	22.6
25 weeks	19.8	22.7	21.2	22.8	17.2	22.1
26 weeks	19.2	22.6	21.2	22.8	21.4
27 weeks	19.5	22.8	22.1	22.5	17.5	21.7
28 weeks	19.6	22.9	22.1	23.2	17.4	21.8
29 weeks	20	22.9	22	24	18
30 weeks	20.5	23.2	22.1	23.7	17.7
31 weeks	20	23.3	18.2
32 weeks	20.3	23.2	22.7	23.1	19.1
POLG -CR
13 weeks	16.8	16.9	18.8	15.4	16.2	13.1	12.1	13.9	16.1
14 weeks	16.2	16.6	18.6	17.5	20.1	13.5	12.4	14	16.5	15.3
15 weeks	17.3	17.8	18.7	17.1	20.3	14.9	14.2	15.5	19.4	19.1
16 weeks	17.3	18.5	19.1	15.4	17	14	12.4	14.5	17.2	17.3
17 weeks	16.7	16.5	18.8	15.4	17.2	14.3	12.8	14.5	17.8	18.2
18 weeks	16.7	16.6	18.9*	16.9	18.7	14.3	12.8	14.5	17.7	16.6
19 weeks	17.4	17.6	18.6	15.6	17.3	14.5	13.3	14.8	17.8	21.5
20 weeks	17.1	16.4	18.1	16.3	17.6	16.2	16.2	17.5	21.4	17.7
21 weeks	17.2	16.9	18.2	15.6	17.1	14.5	14.3	15.4	19.1	18
22 weeks	17.7	17.2	18.3	16.6	17.9	14.8	14.2	15.7	19.8	18.2
23 weeks	17.9	18.2	18.2	18	20.5	13.9	13.4	15.1	18.5	20.6
24 weeks	18.7	20	18.6	17.8	18.9	16.9	16.7	18.5	23.2	17.6
25 weeks	18.1	18.3	18.8	18	19.5	14.3	13.9	15.7	19.1	18.3
26 weeks	18.4	18.3	19	17.9	19.2	14.6	15.5	19.2		22.3
27 weeks	18.1	17.7	19	18.7	22.4	15.1	15.9	19.9
28 weeks	19.3	21	19.5	17.3	19.2	17.1	18.4	22.3
29 weeks	18.5	18.1	19.1	18	19.5	16.5	16.6	20.3
30 weeks	18.5	18.9	19.2	17.5	20.1	17	16.7	20.7
31 weeks	18.2	19.2	18.9	19.2	21.8	18.7	19.5	24.1
32 weeks	18.5	20.6	19.2	17.5	20	16.8	16.7	20.7
Ovulation rate (total oocyte number ovulated)
POLG
Age (months)	Total
3 months	22
3 months	18
3 months	7
5 months	9
5 months	8
5 months	14
5 months	15
5 months	13
5 months	15
7 months	6
7 months	17
7 months	6
7 months	0
7 months	9
7 months	9
9 months	2
9 months	0
9 months	5
9 months	0
POLG-CR
Age (months)	Total
5 months	0
5 months	5
5 months	0
7 months	6
7 months	1
7 months	0
9 months	7
9 months	10
9 months	0
9 months	0
WT
3 months	10
3 months	31
3 months	21
5 months	39
5 months	7
5 months	21
7 months	17
7 months	11
7 months	13
9 months	31
9 months	11
9 months	13

## Sheet: Fig 2
Chromosome alignment
	Proper	Improper
POLG 3M	4	1
POLG 5M	7	4
POLG 7M	16	9
POLG CR 5M	1	1
POLG CR 7M	1	4
WT 3M	10	1
WT 5M	11	2
WT 7M	10	0
Spindle Assembly
	Proper	Improper
POLG 3M	3	2
POLG 5M	7	4
POLG 7M	13	12
POLG CR 5M	0	2
POLG CR 7M	1	4
WT 3M	9	2
WT 5M	11	2
WT 7M	9	1

## Sheet: Fig 3
Mitochondrial distribution
	Normal	Abnormal
POLG 3M	5	0
POLG 5M	7	4
POLG 7M	17	8
POLG CR 5M	0	2
POLG CR 7M	3	2
POLG CR 9M	3	4
WT 3M	12	0
WT 5M	13	0
WT 7M	9	1
